# Supplementary material for: Arginase deficiency in Mexico: Insights from the experience of a metabolic reference center
Source: Mol Genet Metab Rep. 2025 Jun 27;44:101238. doi: 10.1016/j.ymgmr.2025.101238 (PMC12267995; doi:10.1016/j.ymgmr.2025.101238)
Supplement: Supplementary file 1 — Supplementary material [file mmc1.xlsx]

## Sheet: Hoja1
		Clinical manifestation	Operational definition	HP
	Neurological manifestations	Progressive spastic quadriplegia	Progressive weakness and stiffness affecting all four limbs, associated with spasticity due to upper motor neuron dysfunction.	0002514
		Spasticity	Increased muscle tone (hypertonia) resulting in stiffness and awkward movements, often associated with exaggerated tendon reflexes.	0001257
		Acute encephalopathy	A sudden onset of brain dysfunction presenting with altered mental status, seizures, or other neurological deficits.	0006846
		Intellectual disability	Below-average cognitive ability and adaptive functioning compared to peers, typically evident before 18 years of age.	0001249
		Seizure	Paroxysmal episodes of abnormal electrical activity in the brain, manifesting as involuntary motor, sensory, or autonomic disturbances, or altered consciousness.	0001250
		Spastic diplegia	Increased muscle tone and stiffness predominantly affecting the lower limbs, with relative sparing of the upper limbs.	0001264
		Loss of ambulation	The inability to walk independently, which may result from progressive motor deficits or musculoskeletal abnormalities.	0002505
		Global developmental delay	A significant delay in achieving age-appropriate developmental milestones across multiple domains, including motor, cognitive, and social skills.	0001263
		Gait disturbance	Abnormal walking patterns that may include unsteady, spastic, or ataxic movements due to underlying motor or neurological impairments.	0001288
		Psychiatric disturbances	A broad category including mood disorders, anxiety, psychosis, or other significant disruptions in emotional or mental well-being.	0000708
	Behavioral manifestations	Attention deficit hyperactivity disorder	A neurodevelopmental disorder characterized by inattention, hyperactivity, and impulsivity disproportionate to age or developmental level.	0007018
		Aggressive behavior	Excessive or inappropriate aggression that may manifest as verbal or physical hostility toward others.	0000718
		Irritability	A tendency to become easily annoyed or angered, often resulting in disproportionate or excessive emotional responses.	0000737
	Gastrointestinal manifestations	Recurrent vomiting	Frequent episodes of forceful expulsion of stomach contents, which may occur without an identifiable trigger.	0002572
		Feeding difficulties in infancy	Challenges during early feeding, including problems with sucking, swallowing, or maintaining adequate nutrition.	0008872
		Protein avoidance	A dietary preference or restriction to avoid protein intake, often due to metabolic or gastrointestinal reasons.	0002038
		Anorexia	Loss of appetite or lack of desire to eat, which can lead to reduced caloric intake and weight loss.	0002039
		Decreased liver function	Impaired ability of the liver to perform its normal functions, such as metabolism, detoxification, or synthesis of proteins.	0001410
		Hepatomegaly	An abnormal enlargement of the liver, which may be detected by physical examination or imaging studies.	0002240
		Growth delay	A slower-than-expected growth rate in height or weight, often assessed through standard growth curves or percentiles.	0001510
